# Supplementary material for: Potential risks of treating bacterial infections with a combination of β-lactam and aminoglycoside antibiotics: A systematic quantification of antibiotic interactions in E. coli blood stream infection isolates
Source: eBioMedicine. 2022 Apr 1;78:103979. doi: 10.1016/j.ebiom.2022.103979 (PMC8983351; doi:10.1016/j.ebiom.2022.103979)
Supplement: Supplementary file 3 [file mmc3.xlsx]

## Sheet: Sheet2
		Gen-AMP					GEN-CTX				Strain	Replicate 1	Replicate 2	Replicate3	Column5	Strain2	Replicate 12	Replicate 22	Replicate 3
	Strain	Replicate 1	Replicate 2	Replicate 3	Column5	Strain	Replicate 12	Replicate 22	Replicate 32		Column1	TOB-AMP	Column3	Column4	Column5	Column6	TOB-CTX	Column8	Column9
1	62888	1.05737	1.37916	1.21781		62888	1.4143	1.44077	1.5313		62888	3.192	1.03115	1.0701		62888	1.10101	2.2244	1.23618
2	62890	0.997607	1.26123	0.676954		62890	0.835663	1.49378	0.912139		62890	1.53945	1.33447	3.79716		62890	0.99231	1.79067	2.32446
3	62894	1.32822	2.19023	1.24747		62894	1.1351	1.22482	1.05433		62894	0.686333	0.777626	1.01519		62894	2.00758	1.45137	1.31507
4	62896	1.92027	0.825782	1.03496		62896	0.967573	1.16893	1.63848		62896	1.41656	1.49485	1.55832		62896	0.999459	1.0558	1.05563
5	62898	2.15324	0.569283	1.25173		62898	1.88847	1.26291	1.67523		62898	0.281402	0.816472	4.86692		62898	0.874647	1.18139	1.2151
6	62900	0.970365	1.71935	1.47892		62900	0.802357	1.43052	1.57171		62900	1.6911	1.22454	1.53121		62900	0.770211	1.07338	0.908328
7	62904	1.16581	0.688219	1.42544		62904	1.2712	1.35344	1.51986		62904	2.3101	0.192269	0.358057		62904	1.37084	1.10587	0.967152
8	62908	1.62707	2.51556	3.03942		62908	1.49368	1.82935	2.64439		62908	1.04528	1.37126	1.33957		62908	1.05155	0.932016	1.23773
9	62912	1.75044	1.51674	1.52376		62912	1.93915	1.25617	1.24428		62912	1.68741	1.29971	0.416558		62912	1.86489	1.26424	1.04571
10	62914	1.17004	2.65747	1.98337		62914	1.52198	1.52751	1.97425		62914	3.8953	0.491015	0.926337		62914	1.24144	0.963744	1.30875
11	62924	1.62465	1.17955	1.25864		62924	1.53358	1.55301	2.07565		62924	0.905562	1.26874	1.60183		62924	1.00935	0.692757	0.876587
12	62932	0.673986	0.667506	0.923113		62932	0.930428	1.04608	1.18211		62932	1.72814	1.07157	2.33902		62932	2.59676	1.68843	0.842086
13	62936	1.11963	0.765826	3.16777		62936	0.96843	0.90295	3.38064		62936	1.18896	0.982848	1.35215		62936	0.979778	1.20681	0.921785
14	62938	1.01795	0.860749	1.09687		62938	1.35109	1.37118	1.38735		62938	2.11029	2.19052	1.53046		62938	1.13875	0.673119	1.30923
15	62940	1.90651	1.2695	1.84739		62940	1.47502	2.15408	1.81397		62940	1.76574	1.35215	1.57192		62940	1.20845	1.38648	1.2963
16	62942	1.20983	1.29565	2.4183		62942	0.76192	1.04539	1.31926		62942	1.80277	2.42728	2.23385		62942	1.9227	2.92833	1.96219
17	62944	1.44611	0.846633	0.987552		62944	2.45778	1.37488	1.14604		62944	1.393	1.37306	1.2155		62944	1.0891	1.12193	0.916856
18	62952	1.31482	1.47113	1.24177		62952	0.650946	1.13073	1.14315		62952	3.42776	1.07157	1.39324		62952	1.96159	1.45311	1.40966
19	62960	0.993319	0.572414	1.6604		62960	1.37537	1.2357	1.63336		62960	1.42982	1.40172	1.31672		62960	1.37084	1.19668	0.931011
20	62962	1.96731	1.63293	1.18207		62962	1.8059	0.983388	1.25588		62962	1.40131	0.932783	1.43929		62962	1.05155	1.37453	1.52507
21	62964	1.61979	1.02063	2.03631		62964	1.58595	1.35344	1.25569		62964	1.22365	1.64475	1.16863		62964	1.04683	1.00997	0.898832
22	62966	1.34417	1.16354	0.82566		62966	0.764695	1.56595	0.929018		62966	1.71843	1.38095	1.80194		62966	1.10296	4.01425	1.2867
23	62968	0.936842	1.3724	1.04076		62968	1.19762	1.18382	1.20715		62968	1.49301	1.28265	1.69319		62968	1.24815	1.24822	0.931979
24	62972	1.52922	1.56445	2.14986		62972	1.22655	1.65701	2.66679		62972	0.924113	0.990744	2.80314		62972	0.980845	1.59596	1.19885
25	62974	1.21639	0.709862	1.29168		62974	1.34192	1.02057	1.12292		62974	1.68397	1.63452	1.67617		62974	0.86891	0.967731	0.974638
26	62976	1.58506	0.919588	1.31598		62976	1.01393	1.1988	0.891343		62976	1.10147	3.8196	0.515121		62976	1.06828	0.958154	0.917375
27	62980	0.993448	1.65277	0.789787		62980	1.52617	1.2937	1.3371		62980	4.78665	0.782856	0.259974		62980	0.881472	0.962693	0.930722
28	62982	1.40535	1.3283	0.987942		62982	1.11587	0.781372	2.47566		62982	1.69138	1.55131	1.65269		62982	0.679336	0.884778	0.901506
29	62986	1.06879	1.19306	1.4097		62986	1.24039	1.3409	1.648		62986	1.48698	1.77455	1.42699		62986	0.853015	0.679637	0.917495
30	62990	1.60677	0.903702	0.938089		62990	1.47286	1.37718	1.30301		62990	0.611026	1.65356	1.80997		62990	1.06009	1.36531	1.74072
31	62992	0.851459	2.12679	0.95944		62992	1.27464	1.44862	1.40208		62992	1.33889	1.44971	1.31843		62992	1.03511	0.761268	1.04683
32	62996	0.846448	1.04136	1.63106		62996	0.957124	1.31923	1.60799		62996	1.17459	1.20552	1.20557		62996	0.999381	1.04683	1.28403
33	63000	4.28712	1.03938	0.92658		63000	0.978917	1.39982	1.16815		63000	0.637102	0.680323	0.534706		63000	0.700769	0.939526	1.12199
34	63006	2.43062	0.958888	2.38635		63006	1.3371	1.18382	1.29361		63006	1.23674	1.33258	0.757512		63006	0.908126	1.18544	0.842689
35	63010	2.07934	1.24819	0.920162		63010	1.11776	1.30076	1.33451		63010	1.24042	1.56295	1.31843		63010	0.906555	1.02959	1.18131
36	63014	1.84682	1.18149	1.01668		63014	1.34918	1.62603	1.26985		63014	1.04873	0.866748	1.37839		63014	1.21031	1.13875	1.00809
37	63016	1.24856	1.6727	2.6455		63016	1.99566	1.40878	1.84781		63016	0.563649	3.28613	1.29342		63016	1.15017	1.14864	0.944471
38	63018	0.913166	1.75246	1.11087		63018	1.38765	2.41325	1.55403		63018	0.457514	1.11214	1.28338		63018	0.859714	0.999459	0.999381
39	63022	1.34437	1.48459	1.19607		63022	1.18325	1.19762	1.24013		63022	0.709885	3.86487	0.709885		63022	1.04697	0.872086	2.52003
40	63024	1.60656	2.96951	0.8554		63024	1.5229	1.91478	1.4589		63024	1.03966	2.02233	1.79551		63024	0.861876	0.978887	1.00807
41	63028	0.846613	0.773176	0.82566		63028	1.13353	1.14619	1.33982		63028	0.757307	1.9905	2.45335		63028	0.894184	1.62168	2.28941
42	63036	0.931979	0.63911	0.709242		63036	1.51986	1.04446	1.46745		63036	2.27093	1.43952	2.44336		63036	2.49824	1.3312	2.02536
43	63042	0.90061	1.21812	1.5381		63042	1.0649	1.38343	1.25588		63042	2.76843	1.65316	1.53678		63042	1.23736	1.23843	1.03098
44	63044	0.95944	1.2415	0.825782		63044	1.24149	1.70449	1.49221		63044	1.6218	1.58401	1.07564		63044	1.41662	1.86072	0.79761
45	63050	1.35444	1.78321	1.03496		63050	1.17121	1.25341	1.40591		63050	1.42911	2.13686	1.78204		63050	2.41518	1.73377	0.830543
46	63056	1.97986	1.61979	1.40702		63056	1.96522	1.52337	2.55938		63056	1.4356	1.63321	1.80421		63056	1.24062	1.18821	1.24291
47	63062	2.12452	1.65691	1.5759		63062	1.77577	1.03195	1.70401		63062	1.48656	1.87247	1.99574		63062	1.68697	0.805496	1.73628
48	63066	2.18034	1.42491	1.2021		63066	1.70994	1.39621	1.18045		63066	2.75275	1.36895	1.30767		63066	2.8046	0.81127	1.44121
49	63068	0.921444	2.4602	4.22187		63068	1.33901	1.96578	1.96644		63068	4.15488	2.89889	2.28085		63068	2.32816	2.75428	1.79067
50	63074	0.939951	1.4207	2.18382		63074	1.06533	1.49705	1.54449		63074	1.07034	2.11259	1.63218		63074	0.976197	1.47895	1.24035
51	63078	0.86576	1.22706	0.956096		63078	1.31948	1.17202	1.02104		63078	1.10444	7.15585	1.69019		63078	1.44768	3.88388	1.7577
52	63080	1.22042	1.36593	1.36593		63080	1.66361	1.48718	1.63487		63080	1.7809	2.41418	1.07149		63080	0.942123	1.43689	0.954259
53	63088	1.0209	2.26776	1.78321		63088	1.27534	1.7323	1.14714		63088	2.15044	1.81459	1.1		63088	0.517419	1.17102	1.37084
54	63090	1.19607	1.24177	1.38668		63090	1.13073	1.17256	0.958617		63090	0.670915	4.28425	1.85573		63090	0.62933	2.76551	1.37165
55	63092	1.42566	1.41681	1.27778		63092	0.781869	1.10884	2.0278		63092	1.0693	1.07157	0.611541		63092	1.42583	1.12919	0.858384
56	63094	2.15324	1.53292	1.98052		63094	1.23853	0.854284	1.4255		63094	2.74988	1.51422	1.88712		63094	2.78823	1.29477	2.03586
57	63096	2.08803	1.3348	0.933452		63096	1.52595	1.24949	1.99682		63096	1.67713	1.80646	2.85577		63096	1.29477	1.29752	2.02288
58	63100	2.31116	1.40686	1.75977		63100	1.61963	1.53078	1.57861		63100	4.47809	0.63317	2.91888		63100	1.78317	1.23788	2.09549
59	63102	2.43794	0.98052	1.81153		63102	1.42045	1.05812	1.33783		63102	1.37342	2.17454	2.17214		63102	1.29522	2.57609	3.22022
60	63108	1.67645	1.53243	1.41187		63108	1.48147	1.37208	1.26732		63108	1.03115	1.58097	1.79618		63108	1.10688	0.984406	1.1358
61	63110	1.9932	4.07224	1.24936		63110	1.33982	1.17202	1.59728		63110	3.9168	1.63651	1.62378		63110	2.04591	3.16772	1.15804
62	63118	0.685658	1.28256	1.24306		63118	0.751781	1.08716	1.40724		63118	0.681503	1.223	1.40266		63118	1.18251	0.694634	1.13667
63	63124	0.703058	1.14726	1.55816		63124	1.91256	1.14307	1.61427		63124	1.30847	1.21908	1.57189		63124	1.00202	1.00202	1.00144
64	63128	1.15556	1.91641	1.7383		63128	1.2294	1.40757	1.44222		63128	0.645032	1.53228	1.68913		63128	0.962035	1.02661	1.31827
65	63134	1.36796	1.03938	1.57094		63134	1.08347	1.18127	0.934656		63134	2.40859	1.80194	0.694242		63134	1.46021	1.02565	0.634516
66	63148	1.2595	1.48131	4.44379		63148	1.33982	1.40338	1.86423		63148	1.70457	1.00208	0.383075		63148	2.07047	1.08635	1.29709
67	63154	1.22457	2.61021	1.60828		63154	1.52882	1.2698	1.61081		63154	1.37363	1.43888	1.33394		63154	1.14577	1.08227	1.18673
68	63156	2.42625	1.3672	1.6441		63156	1.94469	1.30356	1.42568		63156	0.866748	1.2975	3.124		63156	1.13875	1.86072	2.0309
69	63162	0.808173	2.01181	1.03938		63162	1.74066	1.30164	1.24779		63162	0.732186	1.89448	2.41182		63162	1.76481	2.23972	2.5916
70	63166	1.42544	1.18207	1.01637		63166	1.10884	1.3383	1.00798		63166	2.62072	1.80997	1.80997		63166	1.33863	1.13611	1.73907
71	63168	1.54433	1.78772	0.712067		63168	1.1227	1.31408	1.66097		63168	3.63764	2.55379	1.97106		63168	1.8539	0.802731	1.24247
72	63170	0.685989	1.5381	1.02209		63170	1.28945	1.58279	1.60959		63170	0.654663	0.863206	1.89359		63170	0.745393	1.13337	1.27321
73	63174	0.933823	0.707243	1.24119		63174	1.15419	1.04512	1.21559		63174	1.02294	2.33165	1.17603		63174	0.634795	1.24693	0.926321
74	63176	1.18207	1.60752	2.34107		63176	1.40591	1.60959	1.70691		63176	1.19001	1.63137	1.07439		63176	1.29473	1.00318	1.11705
75	63184	1.80053	1.222	1.99344		63184	1.29767	1.5347	1.29512		63184	0.442697	2.00885	1.36895		63184	1.00009	1.40489	1.20681
76	63188	0.85277	3.43284	1.50631		63188	1.14328	1.21619	1.46864		63188	2.1145	1.12572	2.39256		63188	1.36922	1.36504	1.31435
77	63190	4.63333	8	3.50572		63190	1.56923	2.83334	1.29416		63190	1.84751	4.67218	0.250266		63190	1.51313	1.61448	1.44608
78	63192	4.59124	7.38157	2.85403		63192	2.97279	9.71319	2.50841		63192	1.21172	8.61577	2.46862		63192	1.17574	1.15157	2.40358
79	63196	1.20532	2.26843	1.13931		63196	2.17981	1.0417	1.82604		63196	0.444824	4.95435	1.15831		63196	1.31335	1.06382	0.747253
80	63200	0.528814	1.27778	0.96628		63200	0.879923	1.45492	1.48652		63200	2.46396	1.08703	1.67713		63200	1.36682	0.912328	1.53171
81	63204	1.68765	1.76906	0.972151		63204	1.17196	1.6148	1.13224		63204	0.462511	3.83312	1.37798		63204	0.681878	1.41197	0.768553
82	63208	0.765275	1.58506	1.75166		63208	1.16928	1.36957	1.21978		63208	2.10819	2.25232	1.07428		63208	1.13872	1.41416	1.51532
83	63216	1.8563	1.21742	1.97646		63216	2.01144	1.37448	1.93481		63216	2.68808	1.34032	1.12222		63216	1.50332	0.902191	0.886295
84	63220	0.919949	2.07934	1.48459		63220	1.6821	1.23714	1.46745		63220	0.730269	2.21724	1.22658		63220	1.81137	1.53305	1.06272
85	63222	1.02407	1.59668	1.10008		63222	1.89483	1.80875	1.88913		63222	0.900894	1.18806	1.80708		63222	0.940355	1.44424	1.23396
86	63224	0.752573	2.12771	1.39328		63224	1.03173	1.38634	1.85956		63224	1.17457	1.19599	1.51694		63224	1.31444	0.843572	1.36531
87	63228	1.8447	2.17384	1.75038		63228	2.14201	1.25646	1.51819		63228	1.07215	1.39141	2.10684		63228	1.14631	1.30265	2.06366
88	63230	1.48632	1.75038	2.18467		63230	1.50645	1.40591	1.42183		63230	1.62711	0.536108	0.986528		63230	1.64082	0.867612	0.871114
89	63232	1.11078	1.73895	1.47812		63232	0.880679	1.12065	0.939267		63232	1.07029	1.40266	1.39141		63232	1.00642	0.912827	0.698905
90	63234	0.807176	2.16929	0.877088		63234	1.46745	1.60959	1.08486		63234	2.40172	3.67093	1.12719		63234	1.45137	1.36922	1.14841
91	63236	1.07061	1.21829	0.746731		63236	1.82301	1.76627	1.16928		63236
92	63240	1.91102	1.76299	1.0401		63240	2.24333	1.18127	2.11007		63240	1.19807	1.02108	1.04873		63240	0.828936	1.6149	3.03386				63236
93	63242	1.21676	7.57291	1.15684		63242	1.52516	3.38192	1.05572		63242	2.49904	2.14967	0.934617		63242	2.01884	4.08303	2.58451
94	63246	0.994366	1.56722	0.923405		63246	1.1987	1.27494	1.31448		63246	1.07356	1.35024	1.6981		63246	1.13875	0.924399	1.02983
95	63258	2.11755	2.27083	1.4654		63258	1.48216	0.761715	1.29387		63258	1.96631	0.838124	1.22388		63258	1.10688	1.08227	0.67487
96	63268	2.0287	0.826277	1.51232		63268	1.91897	0.983199	1.03339		63268	1.40266	0.759117	1.60347		63268	2.83917	1.73628	1.43576
97	63278	1.97506	0.986405	1.25725		63278	1.81623	1.93414	1.44073		63278	1.16478	3.14603	1.04528		63278	1.58001	3.50943	1.24247
98	63282	2.45282	1.87578	1.60656		63282	1.52809	1.44209	2.01224		63282	1.95404	1.69991	1.3566		63282	1.34473	1.19326	0.786864
99	63286	1.98666	2.01189	2.69856		63286	1.33073	1.28125	1.6558		63286	2.13335	1.52666	0.662458		63286	1.68503	1.33678	0.726273
100	63288	2.37495	1.53212	1.34471		63288	1.41203	1.57226	1.02042		63288	1.4836	1.99657	1.70618		63288	0.996316	1.23808	1.09077
101	63290	1.68495	1.11395	3.91934		63290	1.01949	1.31988	1.16928		63290	2.04363	2.28008	1.66271		63290	1.41477	1.64079	1.34513
102	63294	1.75984	3.02118	1.42718		63294	1.60828	2.00421	1.5998		63294	2.01852	1.20446	1.08298		63294	1.52956	0.991242	1.20679
103	63300	1.98023	0.644553	2.36756		63300	1.40281	1.00632	1.60041		63300	1.29607	0.857323	0.88577		63300	0.793183	0.991242	1.30923
104	63304	1.38043	1.65277	2.61554		63304	1.33097	1.93834	1.90176		63304	2.94557	1.78468	1.76574		63304	2.52009	0.990184	1.74072
105	63310	1.66539	1.49039	1.78321		63310	1.31258	1.19214	1.36124		63310	2.08942	0.961346	1.13915		63310	0.913054	0.783938	1.44311
106	63312	1.91962	1.78169	1.34325		63312	1.41114	1.53968	1.55246		63312	1.22658	1.04873	0.568448		63312	0.948812	0.746211	1.05539
107	63314	1.6331	1.26177	0.936842		63314	1.45082	1.70085	1.77328		63314	1.11864	1.53739	0.762383		63314	0.947341	1.23853	1.81572
108	63316	1.78639	4.8094	1.64997		63316	1.60331	1.8794	1.94796		63316	0.851201	0.870155	1.50549		63316	1.08001	1.14735	1.24381
109	63318	2.1498	1.39328	1.21742		63318	1.9461	1.92733	1.90176		63318	1.97307	1.12037	1.87506		63318	1.08359	0.849261	1.6969
110	63324	1.42762	1.6318	1.16581		63324	1.13106	1.56304	1.27711		63324	0.838124	1.29576	2.03465		63324	1.13217	1.04287	0.813907
111	63326	3.78872	1.48131	1.05625		63326	0.76046	1.88913	0.944987		63326	2.21323	1.58217	1.91471		63326	1.38021	1.32538	1.34302
112	63328	1.53752	1.4848	1.6095		63328	0.85391	1.58904	1.68159		63328	3.51227	2.56888	1.46029		63328	1.98443	2.64681	2.98541
113	63338	1.4242	1.02121	1.79263		63338	1.40076	1.40733	1.42142		63338	1.42864	1.29607	0.757307		63338	0.894184	1.19474	1.21504
114	63344	1.49703	1.60656	1.84712		63344	1.27963	1.64518	1.27485		63344	1.65356	1.97453	2.2814		63344	1.41178	1.47916	1.47941
115	63348	1.18163	2.09155	1.18207		63348	1.52595	1.81478	1.33769		63348	2.37717	1.76668	2.27994		63348	1.50706	1.86992	1.41416
116	63356	7.20312	1.42908	1.42506		63356	5.61702	1.21845	1.9498		63356	2.17223	1.04663	1.65367		63356	2.74687	1.13872	1.20667
117	63372	1.42491	1.17514	1.03938		63372	1.63506	0.924757	1.40338		63372	0.996795	1.07356	1.77201		63372	1.02868	0.832209	2.91174
118	63376	1.20264	0.940458	1.8126		63376	1.45992	1.94048	1.90435		63376	1.21018	1.05687	3.43672		63376	1.86194	1.09229	1.73799
119	63378	2.01181	4.1436	1.35379		63378	0.968074	1.04572	1.00798		63378	0.660966	1.66324	2.88412		63378	1.5101	0.866584	2.83426
120	63380	1.13482	2.25598	1.48459		63380	1.22639	1.13524	1.62119		63380	0.540097	0.730269	1.40131		63380	0.784824	1.07548	1.85791
121	63568	1.75021	1.04167	1.27799		63568	1.26234	1.36565	1.31672		63568	1.9095	1.68471	2.25232		63568	1.10686	2.07374	1.34492
122	63572	2.15324	2.80981	1.36535		63572	1.37448	1.90327	1.27454		63572	1.36738	1.42864	0.884421		63572	1.50332	1.41168	1.20681
123	63582	2.35438	1.19646	3.50132		63582	2.74286	1.35004	3.56793		63582	1.87033	0.887869	1.67904		63582	1.85375	1.83493	1.47916
124	63584	2.24979	2.23152	1.8447		63584	2.77408	2.65672	1.54476		63584	1.2223	1.12222	1.40266		63584	1.05031	1.56633	0.745393
125	63586	1.37916	5.50383	2.66531		63586	1.80484	2.52547	2.02989		63586	1.97307	1.28427	1.52874		63586	2.02288	1.13872	1.57097
126	63592	2.86285	1.18207	1.36593		63592	1.93086	1.3383	1.27464		63592	1.22523	1.35024	7.57174		63592	1.06143	0.840618	1.37201
127	63598	2.15473	1.09958	1.79721		63598	3.42356	1.16985	0.975715		63598	1.04873	1.04663	1.73707		63598	1.10636	1.13667	1.47751
128	63600	1.52209	4.14371	4.2818		63600	1.29921	3.94916	2.97343		63600	1.98663	1.0723	2.15042		63600	2.34443	1.17194	1.00555
129	63602	0.930593	0.850965	1.5118		63602	0.935107	1.37439	1.52164		63602	0.757307	1.80708	0.982556		63602	1.50838	0.999805	1.13505
130	63606	3.51972	2.26412	0.686731		63606	2.63933	2.22383	0.955616		63606	1.223	1.00379	1.7809		63606	1.44768	0.54807	1.43576
131	63610	1.47202	2.15733	2.03735		63610	1.60959	2.57967	1.00067		63610	0.864759	1.40131	1.67713		63610	1.24381	1.13534	1.40746
132	63612	1.28256	4.60001	4.14447		63612	1.25706	1.81511	1.70491		63612	1.9208	1.43202	2.3249		63612	1.10425	0.611214	1.41477
133	63614	8	3.23637	3.72919		63614	1.689	1.33209	1.341		63614	1.40676	3.39482	1.37605		63614	1.46162	1.79787	1.70008
134	63616	1.36067	2.15389	1.35754		63616	0.991449	1.85956	0.962514		63616	1.6187	0.707562	1.66429		63616	1.77837	1.50397	1.29379
135	63618	2.98158	3.38397	1.76087		63618	1.35142	1.10826	1.18369		63618	0.78375	1.02802	1.87261		63618	1.38384	0.809886	1.29662
136	63620	1.78772	1.51573	1.45657		63620	2.75847	1.85193	2.55356		63620	0.668471	2.75486	2.41182		63620	1.20428	1.81137	2.49977
137	63622	3.48734	1.68345	6.04849		63622	3.31126	1.40622	3.15584		63622	1.26401	1.67756	1.8172		63622	1.59213	0.979778	1.30226
138	63626	1.36447	1.60405	1.26004		63626	1.06418	1.65592	0.999596		63626	1.12222	0.806359	1.85673		63626	0.886295	2.00872	0.980845
139	63628	1.16182	8.06779	1.47202		63628	1.65938	5.20569	1.3383		63628	0.776121	1.6859	1.57138		63628	1.00176	2.07066	1.43482
140	63632	1.78404	1.97478	3.27696		63632	1.60041	1.39955	3.36357		63632	1.26732	1.26331	1.36992		63632	1.16627	1.15974	1.52978
141	63636	2.29699	1.7501	4.56862		63636	2.57841	1.67571	1.90938		63636	1.69582	0.446066	0.490802		63636	1.10762	0.789792	1.31873
142	63640	1.13116	1.79786	1.11741		63640	1.48205	1.90845	1.23626		63640	1.11864	1.27359	2.37046		63640	2.51658	1.05436	1.92352
143	63642	1.91755	1.39328	3.03023		63642	1.5396	1.29574	2.66109		63642	1.59698	1.2975	1.05535		63642	1.19534	1.05289	1.07392
144	63644	1.14768	1.03496	1.87085		63644	0.932817	1.37118	2.0189		63644	1.22658	1.07561	2.13686		63644	0.894184	0.749267	1.98623
145	63646	0.822759	1.43167	1.28678		63646	0.69771	1.29237	1.28575		63646	1.68492	0.230033	2.28972		63646	1.82552	0.510515	1.44519
146	63658	2.61554	1.2571	1.36322		63658	2.50221	1.06965	1.59824		63658	0.8315	2.54732	1.43445		63658	1.29397	1.25546	1.52028
147	63662	1.78639	1.21913	0.994366		63662	1.55729	1.74119	1.42673		63662	1.40709	1.52768	0.611541		63662	0.899855	0.894262	1.86502
148	63664	2.52459	2.16929	4.8791		63664	1.54771	1.22849	3.61747		63664	0.568448	1.40266	3.66899		63664	0.89153	1.00112	2.08908
149	63668	1.17399	1.6727	1.53159		63668	1.35403	1.76819	1.40338		63668	1.18753	0.730269	8		63668	0.865195	1.07796	8
150	63670	1.53783	1.21781	1.90561		63670	1.21817	1.85103	2.11048		63670	0.984197	0.745533	3.13154		63670	1.00776	1.04032	1.05289
151	63678	1.536	1.39947	1.85953		63678	1.08639	0.975931	1.18336		63678	1.21247	3.0263	1.58297		63678	0.874952	1.34164	1.15252
152	63682	1.29581	1.80989	1.36626		63682	1.06364	1.25696	1.18336		63682	1.63574	1.63	1.71264		63682	0.804355	1.13611	1.29844
153	63684	1.91556	1.65263	1.5308		63684	1.63635	1.36879	1.54164		63684	1.88712	4.50543	1.85365		63684	0.868195	0.666065	2.08889
154	63686	1.03901	1.71039	1.65277		63686	1.1858	0.848265	1.29767		63686	1.17457	0.839497	1.22658		63686	1.37453	0.657668	0.750709
155	63692	1.11906	1.80338	1.97414		63692	1.40674	1.37043	1.12674		63692	1.58257	1.07783	1.42864		63692	1.13534	1.15053	2.96518
156	63696	0.966402	2.72521	2.33825		63696	1.00537	3.44271	2.05058		63696	1.36203	0.434024	2.28561		63696	1.34761	0.988338	0.866783
157	63704	1.78981	3.74076	1.1154		63704	2.16267	3.4897	1.58806		63704	1.42487	1.10941	1.87261		63704	1.50332	0.635431	1.5614
158	63710	1.11342	1.19861	2.45624		63710	0.953184	1.6607	2.06891		63710	1.07078	2.23699	1.28283		63710	1.36475	1.78273	1.13534
159	63714	1.65374	1.94451	2.61317		63714	1.18412	2.08229	1.45992		63714	1.0767	1.34528	1.39141		63714	1.19766	1.14841	0.924399
160	63716	2.74527	1.3672	1.97478		63716	1.17845	1.33962	1.14792		63716	1.26401	1.9776	1.85749		63716	0.892713	1.17242	2.07932
161	63718	1.57677	1.8896	1.11277		63718	1.12522	1.2534	1.77388		63718	0.831464	1.04528	1.03596		63718	0.923839	1.05155	1.37458
162	63720	8	1.79387	1.41854		63720	14.7982	1.07789	1.50893		63720	1.15831	1.223	1.01154		63720	0.747253	1.31335	2.61376
163	63722	2.52572	1.25173	2.08077		63722	1.73651	1.74693	2.43611		63722	1.42982	1.40476	0.661502		63722	1.25809	2.76726	1.47726
164	63728	1.60634	1.31454	1.34417		63728	1.11079	1.33889	1.08455		63728	1.03596	1.78016	1.9063		63728	0.9197	2.41518	2.07602
165	63730	1.42566	1.51076	2.18232		63730	1.68925	1.52595	1.52773		63730	0.989203	1.26181	1.28283		63730	1.38189	1.5924	1.9201
166	63732	1.18	2.43535	1.0789		63732	1.76702	2.54797	1.13454		63732	0.864759	0.863482	0.869159		63732	1.64082	1.07664	2.11814
167	63734	1.51316	2.01239	0.936992		63734	1.67721	1.70491	1.12109		63734	1.04663	1.36621	0.776368		63734	1.07548	1.37453	1.0057
168	63736	1.64997	2.93607	1.50652		63736	1.93414	3.22865	1.341		63736	1.36203	1.83375	1.67904		63736	0.884436	1.13667	1.14828
169	63738	1.17371	1.54926	1.85794		63738	0.934937	1.55224	1.64922		63738	1.78468	1.07157	1.57192		63738	2.64759	1.07548	1.20449
170	63740	4.33654	1.6727	2.67367		63740	1.3667	1.40532	3.40691		63740	1.85639	1.07906	1.02108		63740	0.880302	0.942933	1.11067
171	63742	1.31611	3.31815	2.08859		63742	1.22813	3.40342	1.73757		63742	1.07564	0.926653	0.832922		63742	1.09366	1.61161	0.8415
172	63746	1.36322	2.93106	1.53159		63746	1.11585	1.48529	1.17948		63746	4.94846	0.7008	1.76769		63746	2.83426	1.09307	1.12919
173	63750	2.38915	2.37315	3.41315		63750	1.49125	1.85283	2.76827		63750	0.811904	1.38095	0.568448		63750	0.775219	1.01881	1.05539
174	63756	2.09593	1.8563	1.7498		63756	1.5615	1.72847	1.52562		63756	0.649854	1.36133	1.23962		63756	0.943001	1.31435	1.02987
175	63762	0.933452	3.33346	3.13202		63762	1.80875	2.36015	3.27306		63762	1.29761	1.48887	2.4544		63762	1.36475	1.37484	2.07066
176	63770	1.99337	1.00553	0.830936		63770	1.8589	1.06364	1.9424		63770	1.28344	0.773007	0.593071		63770	1.10217	0.361554	0.884534
177	63778	4.88096	1.25664	2.98206		63778	4.88842	1.62306	1.54238		63778	3.58233	0.853327	0.994707		63778	1.89748	1.08229	1.35269
178	63782	1.19642	1.49022	1.84502		63782	1.2534	1.26003	1.58678		63782	1.19837	0.832922	1.19837		63782	0.791358	1.02896	1.40781
179	63786	2.33858	1.78321	1.78772		63786	1.89095	1.4502	1.8589		63786	2.63437	1.58018	1.83375		63786	2.08908	1.07548	0.607425
180	63792	1.40702	1.73286	2.55494		63792	1.94461	1.40076	3.45079		63792	1.21283	2.8176	2.01687		63792	1.34282	0.895301	2.83083
181	63796	1.28256	5.3309	1.17399		63796	1.50893	5.82397	1.70491		63796	1.36561	1.08436	1.35215		63796	1.45137	1.45704	0.991242
182	63800	1.84735	1.42544	1.27778		63800	2.08498	2.07532	1.477		63800
183	63802	1.45593	1.78321	1.24819		63802	1.76635	1.4321	1.71109		63802	1.53384	1.40252	1.34545		63802	0.682556	1.02482	0.916918
184	63804	1.27778	2.25577	1.60578		63804	1.50714	1.4303	1.42647		63804	1.3544	8	1.51694		63804	1.41184	8	1.33003
185	63806	1.03496	2.05214	2.10138		63806	1.40937	1.13655	2.37763		63806	1.22658	2.62117	2.19399		63806	1.58348	1.36917	2.67111
186	63808	1.03584	0.877088	1.8346		63808	1.42673	0.889801	1.16477		63808	1.40266	1.65453	3.74903		63808	1.06163	1.1961	1.05451
187	63810	1.1688	1.55353	3.49529		63810	1.54476	1.33962	3.62826		63810	1.60347	1.42864	1.40709		63810	1.06124	1.52389	1.31372
188	63818	1.21829	2.95323	1.83409		63818	1.41862	1.5965	1.55403		63818	1.63137	2.78463	2.52615		63818	1.85811	1.85341	1.46456
189	63820	1.47202	1.36067	1.18149		63820	1.69795	1.11896	1.58682		63820	3.26702	1.51837	1.57192		63820	1.28513	1.30131	1.07836
190	63824	1.51593	3.73668	8		63824	1.6689	1.92189	13.7391		63824	2.57913	1.52775	0.997827		63824	1.42029	1.88576	1.08001
191	63830	0.82566	1.401	0.790135		63830	1.4303	1.87271	1.52259		63830	0.832922	1.65489	1.04663		63830	1.41368	1.41368	1.19671
192	63832	3.68287	1.78776	1.67645		63832	0.819725	1.36233	1.54661		63832
193	63836	1.18504	1.52573	1.69895		63836	1.67937	1.14312	1.10992		63836	1.06915	1.54362	1.36243		63836	0.918265	0.865766	1.5924
194	63838	1.9932	1.86166	1.47202		63838	1.477	1.86523	1.55274		63838	1.18984	1.18984	1.22523		63838	1.34473	1.34473	1.68829
195	63846	1.30951	1.70653	0.735187		63846	0.940141	1.37873	0.877009		63846	1.32922	1.19089	1.19807		63846	0.743389	0.780028	1.37534
196	63854	1.84735	1.95521	1.51573		63854	1.46924	1.40878	1.23061		63854	1.91719	1.59047	1.39324		63854	1.33863	1.14841	1.33863
197	63856	1.21781	0.667333	1.66012		63856	1.90242	0.665707	1.51255		63856	1.03705	1.04873	1.63285		63856	0.907986	1.0635	1.20449
198	63858	8.85471	1.12401	1.12458		63858	1.58686	2.0454	1.26985		63858	1.19724	1.05687	1.97395		63858	1.07061	0.991235	1.68843
199	63866	1.8555	2.74957	0.570693		63866	1.79089	1.86682	1.05144		63866	0.680642	0.308307	0.85689		63866	0.771104	1.21042	0.96619
200	63868	1.16922	0.984286	1.05398		63868	1.44371	1.17465	1.4438		63868	2.19701	2.73851	1.44217		63868	0.958578	0.870388	1.14322
201	63874	1.77372	1.41187	1.02063		63874	3.40725	1.39121	0.915227		63874	1.80997	1.65489	3.97136		63874	1.23788	1.44508	3.69369
202	63876	1.78169	1.54107	1.2595		63876	1.13524	1.25646	1.1351		63876	2.22274	3.03212	1.60724		63876	1.56291	2.3857	2.60175
203	63878	0.986776	1.09171	1.2595		63878	0.935492	1.17309	1.01264		63878	0.960162	0.566943	1.2967		63878	0.817821	0.788067	1.51915
204	63880	1.73003	1.14782	0.948109		63880	1.47742	1.2691	1.29475		63880	0.919114	1.69076	1.28427		63880	1.00883	1.69701	0.60944
205	63886	2.15941	1.39608	0.847346		63886	1.89732	1.18337	0.967722		63886	0.707809	0.848053	1.68366		63886	1.37168	1.63227	2.01363
206	63894	1.69804	1.21742	0.675577		63894	1.43052	1.94796	1.09096		63894	1.53046	1.08812	2.31789		63894	1.73907	0.713518	1.73131
207	63898	1.56761	1.67358	1.57094		63898	1.07086	1.10444	2.00319		63898	1.513	1.60573	0.777626		63898	1.41359	1.73063	1.36917
208	63902	1.7427	1.27363	4.2223		63902	2.15258	1.2818	2.06548		63902	1.12661	2.56943	2.07962		63902	0.892896	1.78787	1.86846
209	63904	1.63245	0.913742	1.17629		63904	1.85956	1.10079	1.1351		63904	1.3544	2.6303	1.22523		63904	0.980845	2.07213	1.13611
210	63906	1.05937	1.07061	3.89986		63906	1.42392	1.00261	1.13347		63906	4.02559	1.02393	1.51694		63906	1.77932	1.25785	1.48803
211	63908	1.27778	1.54623	1.47057		63908	1.63826	1.68471	1.24595		63908	1.01623	1.4447	1.53551		63908	2.34202	2.70417	1.11067
212	63918	1.64869	1.17514	2.2075		63918	1.88847	1.54655	1.71214		63918	1.3544	1.40152	2.58347		63918	0.992584	1.13774	1.60213
213	63920	2.58966	1.36426	1.18207		63920	2.58133	0.894225	1.60959		63920	2.24603	1.08298	0.706345		63920	0.828973	1.78726	2.03511
214	63928	1.36508	0.735204	1.55242		63928	1.54689	1.26849	1.25528		63928	1.51571	1.35024	1.97395		63928	1.34363	1.34473	1.64082
215	63930	1.3672	1.54497	1.18336		63930	1.29571	1.76874	1.25721		63930	2.47979	1.06915	1.60347		63930	1.41662	0.978872	2.59393
216	63938	1.02121	1.31253	1.03584		63938	1.40937	1.08579	1.6148		63938	1.77201	1.96016	1.07356		63938	1.81572	0.840252	1.13703
217	63942	1.80007	1.42544	0.919949		63942	1.48205	1.38429	1.02721		63942	1.42487	2.25109	0.548706		63942	1.31075	1.24319	1.44768
218	63944	1.90801	1.62465	2.2182		63944	2.03045	1.14605	1.41212		63944	3.84327	2.37046	2.2803		63944	1.06143	1.87083	0.605978
219	63952	0.989944	1.0209	1.37254		63952	1.23968	1.9733	1.54144		63952	0.713175	1.18753	1.12508		63952	1.13366	1.36628	1.37634
220	63956	2.86097	1.71935	4.24364		63956	0.724162	1.43052	2.23499		63956	1.22409	1.5789	1.58217		63956	2.45497	2.99349	1.81572
221	63960	1.36301	1.26908	2.42711		63960	1.51986	1.42096	1.81309		63960	1.37073	1.21744	0.832922		63960	1.26148	1.06962	1.47916
222	63966	1.258	1.64979	2.05559		63966	1.40401	1.36937	2.41412		63966	1.46225	0.919524	1.31167		63966	1.14007	1.09058	1.47726
223	63968	1.2275	0.994366	1.42566		63968	1.50893	1.17309	2.02814		63968	1.63218	1.73914	1.36243		63968	1.95722	1.41662	1.5108
224	63970	2.2575	1.21758	1.28865		63970	1.4321	1.13304	1.44902		63970	2.83056	1.25778	0.760163		63970	2.83426	1.99361	1.13667
225	63972	1.15979	1.28187	1.10124		63972	1.86544	1.13472	1.26906		63972	1.19168	1.88549	1.36203		63972	1.33863	2.30911	1.37084
226	63974	1.17341	1.90319	0.931881		63974	1.40181	1.36982	1.30356		63974	1.2267	1.80997	1.12222		63974	1.34252	1.20818	0.805826
227	63976	1.54643	1.15083	1.34652		63976	1.53182	1.17506	1.32973		63976	1.39024	4.43148	0.602162		63976	1.61934	2.16785	0.868195
228	63978	1.47039	0.920162	0.825782		63978	1.12284	1.25588	1.32753		63978	0.925626	1.18896	2.13335		63978	1.14144	1.33863	1.0598
229	63980	8	3.06666	3.96372		63980	2.36838	1.42078	2.19207		63980	8	8	4.62034		63980	1.85762	1.7132	3.00322
230	63982	1.35453	1.11989	1.00115		63982	1.00046	1.08958	1.73557		63982	4.39437	1.56482	1.44833		63982	1.31507	1.1617	0.987032
231	63984	1.8555	1.09835	1.41681		63984	1.97263	1.70734	1.47975		63984	4.15577	1.50974	1.73129		63984	2.64212	1.13127	2.14716
232	63990	1.42491	2.04345	1.42544		63990	1.32964	1.33967	1.47349		63990	0.989147	1.87506	2.61868		63990	1.34626	1.44741	2.75549
233	63992	0.71024	1.08517	5.8568		63992	1.0454	1.38451	1.36774		63992	0.730269	1.19168	0.924831		63992	1.24381	1.40966	1.11746
234	63996	1.18207	0.721098	1.98287		63996	1.10826	1.19582	3.40288		63996	1.63651	1.40131	0.807455		63996	1.82449	1.23747	1.16103
235	63998	1.48949	2.15396	1.18317		63998	1.59389	1.55507	1.32052		63998	1.18896	1.83375	0.913691		63998	0.841677	1.86502	1.3577
236	64008	1.2021	0.721098	1.05772		64008	1.47349	0.991712	1.14187		64008	0.919524	0.668568	0.949199		64008	0.86022	0.920238	1.922
237	64010	0.998063	1.41681	1.56761		64010	1.97374	1.62119	1.81478		64010	1.83375	0.540097	0.776368		64010	1.06143	1.11826	0.947341
238	64014	1.53389	1.36593	1.68327		64014	1.31325	1.37208	1.61217		64014	1.86929	3.05535	2.08352		64014	1.86108	1.47487	1.00067
239	64018	1.24259	1.19688	1.07837		64018	1.0766	1.46442	1.34175		64018	1.08567	2.47604	0.932055		64018	1.91583	1.28627	1.60304
240	64020	1.55412	1.76999	1.36996		64020	1.6572	1.56088	1.01871		64020	1.90595	8	2.00225		64020	1.58143	2.68013	2.69331
241	64028	1.73478	1.84735	0.847391		64028	1.80718	1.99053	1.30356		64028	1.0767	1.17386	0.927944		64028	1.14245	1.14828	1.19408
242	64032	1.36527	1.12588	1.42596		64032	1.22639	0.992253	1.05953		64032	1.02774	1.65356	1.04663		64032	0.962575	2.03424	1.00585
243	64036	2.33193	1.48949	1.6866		64036	1.83128	1.61808	1.24278		64036	1.39141	2.10684	0.795459		64036	1.03154	1.85095	2.20987
244	64040	1.78836	1.22065	0.518888		64040	2.12144	1.07979	1.06039		64040	2.13686	1.76769	1.43339		64040	1.29918	1.00776	1.51454
245	64042	2.46347	0.826023	0.434504		64042	1.96578	0.852893	1.03991		64042	1.02905	0.969351	1.60907		64042	1.13824	0.809886	1.51674
246	64044	1.01797	2.34615	0.921444		64044	1.4107	1.53023	1.33923		64044	2.13335	1.18984	1.57237		64044	0.945703	1.40781	0.888555
247	64048	0.996281	1.05908	0.957384		64048	0.875382	1.49178	0.855069		64048	1.04663	1.66678	0.394587		64048	1.13667	1.65642	1.24572
248	64050	1.56493	0.951084	1.38163		64050	1.648	1.24389	0.987257		64050	1.09235	2.75414	3.95594		64050	0.826174	2.20124	0.685709
249	64052	1.16328	0.941169	0.927015		64052	1.47722	0.79605	1.49178		64052	1.58401	1.29291	0.794378		64052	1.1961	0.918265	1.95083
250	64054	1.20503	1.78639	1.42544		64054	1.6606	1.13816	1.51986		64054	1.06915	2.86618	3.38103		64054	1.48803	1.70477	1.46815
251	64056	1.97818	0.993319	1.32822		64056	2.07242	1.1351	1.14299		64056	1.80708	1.45162	1.85118		64056	1.00451	1.19883	1.2239
252	64060	1.60828	1.12401	0.753008		64060	2.07802	1.30164	1.12599		64060	1.64968	2.70037	1.8756		64060	1.7156	2.00141	1.13735
253	64062	1.48949	0.989273	2.30477		64062	1.56923	0.958944	1.09439		64062	1.22716	2.94714	0.662347		64062	1.06277	1.20562	1.02896
254	64066	1.09687	2.3291	1.34787		64066	1.11185	2.01257	1.48529		64066	1.51422	1.80997	2.41182		64066	0.953874	1.96518	1.52006
